# Supplementary material for: The Discovery of Highly Efficient and Promising ABA Receptor Antagonists for Agricultural Applications Based on APAn Modification
Source: Molecules. 2024 Jul 1;29(13):3129. doi: 10.3390/molecules29133129 (PMC11243256; doi:10.3390/molecules29133129)
Supplement: Supplementary file 1 [file molecules-29-03129-s001.zip]

Archive with 1 entries (1 files):
- molecules-3080847-SI.pdf
